# Supplementary material for: Selective Photocatalytic Transformation of Lignin to Aromatic Chemicals by Crystalline Carbon Nitride in Water–Acetonitrile Solutions
Source: Int J Environ Res Public Health. 2022 Nov 25;19(23):15707. doi: 10.3390/ijerph192315707 (PMC9736535; doi:10.3390/ijerph192315707)
Supplement: Supplementary file 1 [file ijerph-19-15707-s001.zip]

Archive with 1 entries (1 files):
- ijerph-2053710-supplementary.pdf
